# Supplementary material for: Transcriptional regulation mechanism of flavonoids biosynthesis gene during fruit development in astragalus membranaceus
Source: Front Genet. 2022 Sep 6;13:972990. doi: 10.3389/fgene.2022.972990 (PMC9485568; doi:10.3389/fgene.2022.972990)
Supplement: Supplementary file 1 [file Table2.xlsx]

## Sheet: Table S2
Table S1. Gene Ontology terms for genes in the profile 79.
GO	Description	Profile 79	Total	P-value	FDR	Terms
GO:0000124	SAGA complex	4	21	0.00194	4.75	Cellular component
GO:0000221	vacuolar proton-transporting V-type ATPase, V1 domain	2	3	0.00211	2.59	Cellular component
GO:0016020	membrane	52	1411	0.00274	2.23	Cellular component
GO:0005840	ribosome	3	408	0.00275	1.68	Cellular component
GO:0005634	nucleus	9	643	0.00872	4.27	Cellular component
GO:0005618	cell wall	4	37	0.014	5.69	Cellular component
GO:0048046	apoplast	5	66	0.0237	8.27	Cellular component
GO:0005669	transcription factor TFIID complex	3	25	0.0246	7.51	Cellular component
GO:0009507	chloroplast	3	25	0.0246	6.68	Cellular component
GO:0033557	Slx1-Slx4 complex	1	1	0.027	6.6	Cellular component
GO:0005737	cytoplasm	13	304	0.0317	7.06	Cellular component
GO:0046695	SLIK (SAGA-like) complex	2	12	0.0365	7.43	Cellular component
GO:0005811	lipid droplet	2	14	0.0476	8.96	Cellular component
GO:0009536	plastid	1	2	0.0525	9.18	Cellular component
GO:0000220	vacuolar proton-transporting V-type ATPase, V0 domain	1	2	0.0525	8.57	Cellular component
GO:0032783	super elongation complex	1	2	0.0525	8.03	Cellular component
GO:0000148	1,3-beta-D-glucan synthase complex	2	15	0.0535	7.69	Cellular component
GO:0016021	integral component of membrane	38	1282	0.0607	8.25	Cellular component
GO:0043231	intracellular membrane-bounded organelle	1	3	0.0767	9.87	Cellular component
GO:0000811	GINS complex	1	3	0.0767	9.38	Cellular component
GO:0032039	integrator complex	1	3	0.0767	8.93	Cellular component
GO:0033180	proton-transporting V-type ATPase, V1 domain	2	19	0.0782	8.69	Cellular component
GO:0033179	proton-transporting V-type ATPase, V0 domain	2	22	0.0973	10.4	Cellular component
GO:0031390	Ctf18 RFC-like complex	1	4	0.0995	10.1	Cellular component
GO:0045252	oxoglutarate dehydrogenase complex	1	4	0.0995	9.74	Cellular component
GO:0071013	catalytic step 2 spliceosome	1	4	0.0995	9.36	Cellular component
GO:0030870	Mre11 complex	1	4	0.0995	9.01	Cellular component
GO:0005777	peroxisome	2	23	0.104	9.06	Cellular component
GO:0005849	mRNA cleavage factor complex	1	6	0.141	11.9	Cellular component
GO:0000808	origin recognition complex	1	6	0.141	11.5	Cellular component
GO:0003676	nucleic acid binding	21	1609	1.58e-06	0.00387	Molecular function
GO:0008194	UDP-glycosyltransferase activity	14	149	0.000134	0.164	Molecular function
GO:0003824	catalytic activity	51	1023	0.000167	0.136	Molecular function
GO:0030170	pyridoxal phosphate binding	14	155	0.000199	0.122	Molecular function
GO:0004176	ATP-dependent peptidase activity	9	70	0.00021	0.103	Molecular function
GO:0004497	monooxygenase activity	24	371	0.000264	0.108	Molecular function
GO:0005506	iron ion binding	28	474	0.000364	0.127	Molecular function
GO:0003677	DNA binding	24	1419	0.000365	0.111	Molecular function
GO:0016705	oxidoreductase activity, acting on paired donors, with incorporation or reduction of molecular oxygen	24	397	0.000644	0.175	Molecular function
GO:0046873	metal ion transmembrane transporter activity	6	37	0.000688	0.168	Molecular function
GO:0046524	sucrose-phosphate synthase activity	3	7	0.000861	0.191	Molecular function
GO:0003735	structural constituent of ribosome	4	443	0.00169	0.344	Molecular function
GO:0008483	transaminase activity	6	45	0.00189	0.355	Molecular function
GO:0020037	heme binding	27	534	0.00329	0.575	Molecular function
GO:0005385	zinc ion transmembrane transporter activity	3	11	0.00359	0.585	Molecular function
GO:0016787	hydrolase activity	23	435	0.00367	0.562	Molecular function
GO:0016615	malate dehydrogenase activity	4	24	0.00484	0.696	Molecular function
GO:0016868	intramolecular transferase activity, phosphotransferases	3	13	0.00585	0.795	Molecular function
GO:0046961	proton-transporting ATPase activity, rotational mechanism	3	14	0.00722	0.93	Molecular function
GO:0008964	phosphoenolpyruvate carboxylase activity	2	5	0.00838	1.03	Molecular function
GO:0036402	proteasome-activating ATPase activity	3	15	0.00875	1.02	Molecular function
GO:0003700	DNA-binding transcription factor activity	14	772	0.0104	1.16	Molecular function
GO:0004672	protein kinase activity	40	1736	0.0105	1.12	Molecular function
GO:0016760	cellulose synthase (UDP-forming) activity	5	48	0.0116	1.19	Molecular function
GO:0005049	nuclear export signal receptor activity	2	6	0.0122	1.19	Molecular function
GO:0016616	oxidoreductase activity, acting on the CH-OH group of donors, NAD or NADP as acceptor	8	110	0.0126	1.18	Molecular function
GO:0016747	transferase activity, transferring acyl groups other than amino-acyl groups	12	206	0.0134	1.21	Molecular function
GO:0015211	purine nucleoside transmembrane transporter activity	2	7	0.0166	1.45	Molecular function
GO:0004407	histone deacetylase activity	2	7	0.0166	1.4	Molecular function
GO:0016855	racemase and epimerase activity, acting on amino acids and derivatives	2	7	0.0166	1.35	Molecular function
GO:0005986	sucrose biosynthetic process	4	14	0.00059	1.44	Biological process
GO:0030001	metal ion transport	6	37	0.000642	0.786	Biological process
GO:0007623	circadian rhythm	3	7	0.00083	0.676	Biological process
GO:0006099	tricarboxylic acid cycle	6	43	0.00141	0.86	Biological process
GO:0009738	abscisic acid-activated signaling pathway	4	18	0.0016	0.782	Biological process
GO:0071577	zinc ion transmembrane transport	3	11	0.00347	1.41	Biological process
GO:0006108	malate metabolic process	4	24	0.00463	1.62	Biological process
GO:0005975	carbohydrate metabolic process	33	729	0.00497	1.52	Biological process
GO:0080143	regulation of amino acid export	2	4	0.00506	1.38	Biological process
GO:0051169	nuclear transport	2	4	0.00506	1.24	Biological process
GO:0055085	transmembrane transport	43	1022	0.00544	1.21	Biological process
GO:0006412	translation	5	430	0.00654	1.33	Biological process
GO:0006464	cellular protein modification process	3	14	0.00698	1.31	Biological process
GO:0015996	chlorophyll catabolic process	2	5	0.00819	1.43	Biological process
GO:0015977	carbon fixation	2	5	0.00819	1.33	Biological process
GO:1902600	proton transmembrane transport	6	66	0.0105	1.6	Biological process
GO:0006520	cellular amino acid metabolic process	6	67	0.0112	1.61	Biological process
GO:0009228	thiamine biosynthetic process	2	6	0.0119	1.62	Biological process
GO:0006468	protein phosphorylation	40	1730	0.0123	1.58	Biological process
GO:0006631	fatty acid metabolic process	3	18	0.0139	1.7	Biological process
GO:0010411	xyloglucan metabolic process	4	37	0.0194	2.26	Biological process
GO:0006073	cellular glucan metabolic process	4	37	0.0194	2.16	Biological process
GO:0006355	regulation of transcription, DNA-templated	33	1394	0.0237	2.52	Biological process
GO:0019752	carboxylic acid metabolic process	4	40	0.0245	2.5	Biological process
GO:0042546	cell wall biogenesis	4	40	0.0245	2.4	Biological process
GO:0030244	cellulose biosynthetic process	5	60	0.0246	2.32	Biological process
GO:0071569	protein ufmylation	2	9	0.0261	2.36	Biological process
GO:0009658	chloroplast organization	2	9	0.0261	2.28	Biological process
GO:0009785	blue light signaling pathway	2	9	0.0261	2.2	Biological process
GO:0016575	histone deacetylation	2	9	0.0261	2.13	Biological process
