# Supplementary material for: Transcriptional regulation mechanism of flavonoids biosynthesis gene during fruit development in astragalus membranaceus
Source: Front Genet. 2022 Sep 6;13:972990. doi: 10.3389/fgene.2022.972990 (PMC9485568; doi:10.3389/fgene.2022.972990)
Supplement: Supplementary file 2 [file Table3.xlsx]

## Sheet: Table S3
Table S3. Protein-protein interaction network of flavonoid related proteins in A. memeranaceus according to A. thaliana paralogous proteins.
Node1	Node2	Node1_string_id	Node2_string_id	Neighborhood_on_chromosome	Gene_fusion	Phylogenetic_cooccurrence	Homology	Coexpression	Experimentally_determined_interaction	Database_annotated	Automated_textmining	Combined_score
4CL1	LAP6	3702.AT1G51680.1	3702.AT1G02050.1	0	0	0	0	0	0	0	0.548	0.548
4CL1	LDOX	3702.AT1G51680.1	3702.AT4G22880.1	0	0	0	0	0	0	0.051	0.567	0.571
4CL1	FLS1	3702.AT1G51680.1	3702.AT5G08640.1	0	0	0	0	0	0	0.051	0.638	0.641
4CL1	TT5	3702.AT1G51680.1	3702.AT3G55120.1	0	0	0	0	0.053	0	0	0.653	0.657
4CL1	F3H	3702.AT1G51680.1	3702.AT3G51240.1	0	0	0	0	0	0	0.051	0.663	0.666
4CL1	TT4	3702.AT1G51680.1	3702.AT5G13930.1	0	0	0	0	0	0	0.8	0.699	0.937
4CL1	PAL1	3702.AT1G51680.1	3702.AT2G37040.1	0.08	0	0	0	0.802	0	0.745	0.907	0.995
4CL1	C4H	3702.AT1G51680.1	3702.AT2G30490.1	0	0	0	0	0.343	0	0.9	0.968	0.997
4CL3	FAP1	3702.AT1G65060.1	3702.AT3G63170.1	0	0	0	0	0	0	0	0.494	0.493
4CL3	LDOX	3702.AT1G65060.1	3702.AT4G22880.1	0	0	0	0	0.125	0	0.051	0.606	0.644
4CL3	F3H	3702.AT1G65060.1	3702.AT3G51240.1	0	0	0	0	0.753	0	0.051	0.647	0.91
4CL3	CHIL	3702.AT1G65060.1	3702.AT5G05270.1	0	0	0	0	0.883	0	0	0.464	0.934
4CL3	PAL1	3702.AT1G65060.1	3702.AT2G37040.1	0.08	0	0	0	0.145	0	0.745	0.763	0.946
4CL3	TT5	3702.AT1G65060.1	3702.AT3G55120.1	0	0	0	0	0.843	0	0	0.685	0.948
4CL3	FLS1	3702.AT1G65060.1	3702.AT5G08640.1	0	0	0	0	0.863	0	0.051	0.656	0.951
4CL3	TT4	3702.AT1G65060.1	3702.AT5G13930.1	0	0	0	0	0.734	0	0.8	0.698	0.982
4CL3	C4H	3702.AT1G65060.1	3702.AT2G30490.1	0	0	0	0	0.045	0	0.9	0.928	0.992
ACOS5	LAP6	3702.AT1G62940.1	3702.AT1G02050.1	0	0	0	0	0.069	0	0	0.961	0.962
ACOS5	FAP1	3702.AT1G62940.1	3702.AT3G63170.1	0	0	0	0	0	0	0	0.495	0.495
ACOS5	TT4	3702.AT1G62940.1	3702.AT5G13930.1	0	0	0	0	0	0	0.8	0.39	0.872
ACOS5	PAL1	3702.AT1G62940.1	3702.AT2G37040.1	0.08	0	0	0	0	0	0.745	0.629	0.905
ACOS5	C4H	3702.AT1G62940.1	3702.AT2G30490.1	0	0	0	0	0.045	0	0.9	0.587	0.957
C4H	4CL1	3702.AT2G30490.1	3702.AT1G51680.1	0	0	0	0	0.343	0	0.9	0.968	0.997
C4H	ACOS5	3702.AT2G30490.1	3702.AT1G62940.1	0	0	0	0	0.045	0	0.9	0.587	0.957
C4H	4CL3	3702.AT2G30490.1	3702.AT1G65060.1	0	0	0	0	0.045	0	0.9	0.928	0.992
C4H	CHIL	3702.AT2G30490.1	3702.AT5G05270.1	0	0	0	0	0.08	0	0	0.592	0.608
C4H	FLS1	3702.AT2G30490.1	3702.AT5G08640.1	0	0	0	0	0	0	0	0.96	0.96
C4H	TT5	3702.AT2G30490.1	3702.AT3G55120.1	0	0	0	0	0	0	0	0.96	0.96
C4H	LDOX	3702.AT2G30490.1	3702.AT4G22880.1	0	0	0	0	0	0	0	0.964	0.964
C4H	F3H	3702.AT2G30490.1	3702.AT3G51240.1	0	0	0	0	0.11	0	0	0.966	0.968
C4H	TT4	3702.AT2G30490.1	3702.AT5G13930.1	0	0	0	0	0	0	0.9	0.962	0.996
C4H	PAL1	3702.AT2G30490.1	3702.AT2G37040.1	0	0	0	0	0.827	0	0.9	0.907	0.998
CHIL	4CL3	3702.AT5G05270.1	3702.AT1G65060.1	0	0	0	0	0.883	0	0	0.464	0.934
CHIL	FAP2	3702.AT5G05270.1	3702.AT2G26310.1	0	0	0	0	0	0	0	0.907	0.907
CHIL	C4H	3702.AT5G05270.1	3702.AT2G30490.1	0	0	0	0	0.08	0	0	0.592	0.608
CHIL	PAL1	3702.AT5G05270.1	3702.AT2G37040.1	0	0	0	0	0.166	0	0	0.461	0.531
CHIL	F3H	3702.AT5G05270.1	3702.AT3G51240.1	0	0	0	0	0.863	0	0.9	0.709	0.995
CHIL	TT5	3702.AT5G05270.1	3702.AT3G55120.1	0	0	0	0.695	0.864	0	0.8	0.881	0.979
CHIL	FAP1	3702.AT5G05270.1	3702.AT3G63170.1	0	0	0	0	0	0	0	0.849	0.849
CHIL	LDOX	3702.AT5G05270.1	3702.AT4G22880.1	0	0	0	0	0.215	0	0	0.615	0.684
CHIL	CYP93D1	3702.AT5G05270.1	3702.AT5G06900.1	0	0	0	0	0	0	0	0.486	0.485
CHIL	FLS1	3702.AT5G05270.1	3702.AT5G08640.1	0	0	0	0	0.863	0	0	0.62	0.945
CHIL	TT4	3702.AT5G05270.1	3702.AT5G13930.1	0	0	0	0	0.864	0	0.9	0.742	0.996
CYP93D1	CHIL	3702.AT5G06900.1	3702.AT5G05270.1	0	0	0	0	0	0	0	0.486	0.485
F3H	LAP6	3702.AT3G51240.1	3702.AT1G02050.1	0	0	0	0	0	0	0	0.679	0.679
F3H	4CL1	3702.AT3G51240.1	3702.AT1G51680.1	0	0	0	0	0	0	0.051	0.663	0.666
F3H	4CL3	3702.AT3G51240.1	3702.AT1G65060.1	0	0	0	0	0.753	0	0.051	0.647	0.91
F3H	C4H	3702.AT3G51240.1	3702.AT2G30490.1	0	0	0	0	0.11	0	0	0.966	0.968
F3H	PAL1	3702.AT3G51240.1	3702.AT2G37040.1	0	0	0	0	0.167	0	0	0.645	0.691
F3H	LDOX	3702.AT3G51240.1	3702.AT4G22880.1	0	0	0.444	0.791	0.205	0	0.9	0.982	0.939
F3H	FLS1	3702.AT3G51240.1	3702.AT5G08640.1	0	0	0.446	0.806	0.863	0.5	0.9	0.984	0.994
F3H	CHIL	3702.AT3G51240.1	3702.AT5G05270.1	0	0	0	0	0.863	0	0.9	0.709	0.995
F3H	TT4	3702.AT3G51240.1	3702.AT5G13930.1	0	0	0	0	0.863	0.501	0	0.966	0.997
F3H	TT5	3702.AT3G51240.1	3702.AT3G55120.1	0	0	0	0	0.833	0.501	0.9	0.972	0.999
FAP1	LAP6	3702.AT3G63170.1	3702.AT1G02050.1	0	0	0	0	0	0	0	0.543	0.543
FAP1	FAP3	3702.AT3G63170.1	3702.AT1G53520.1	0	0	0	0	0.168	0	0	0.966	0.97
FAP1	ACOS5	3702.AT3G63170.1	3702.AT1G62940.1	0	0	0	0	0	0	0	0.495	0.495
FAP1	4CL3	3702.AT3G63170.1	3702.AT1G65060.1	0	0	0	0	0	0	0	0.494	0.493
FAP1	TT5	3702.AT3G63170.1	3702.AT3G55120.1	0	0	0	0	0	0	0	0.591	0.591
FAP1	LDOX	3702.AT3G63170.1	3702.AT4G22880.1	0	0	0	0	0	0	0	0.413	0.413
FAP1	CHIL	3702.AT3G63170.1	3702.AT5G05270.1	0	0	0	0	0	0	0	0.849	0.849
FAP2	FAP3	3702.AT2G26310.1	3702.AT1G53520.1	0	0	0	0	0	0	0	0.965	0.965
FAP2	TT4	3702.AT2G26310.1	3702.AT5G13930.1	0	0	0	0	0	0	0	0.482	0.482
FAP2	TT5	3702.AT2G26310.1	3702.AT3G55120.1	0	0	0	0	0	0	0	0.626	0.626
FAP2	CHIL	3702.AT2G26310.1	3702.AT5G05270.1	0	0	0	0	0	0	0	0.907	0.907
FAP3	FAP2	3702.AT1G53520.1	3702.AT2G26310.1	0	0	0	0	0	0	0	0.965	0.965
FAP3	FAP1	3702.AT1G53520.1	3702.AT3G63170.1	0	0	0	0	0.168	0	0	0.966	0.97
FLS1	LAP6	3702.AT5G08640.1	3702.AT1G02050.1	0	0	0	0	0	0	0	0.511	0.511
FLS1	4CL1	3702.AT5G08640.1	3702.AT1G51680.1	0	0	0	0	0	0	0.051	0.638	0.641
FLS1	4CL3	3702.AT5G08640.1	3702.AT1G65060.1	0	0	0	0	0.863	0	0.051	0.656	0.951
FLS1	C4H	3702.AT5G08640.1	3702.AT2G30490.1	0	0	0	0	0	0	0	0.96	0.96
FLS1	PAL1	3702.AT5G08640.1	3702.AT2G37040.1	0	0	0	0	0.115	0	0	0.636	0.664
FLS1	F3H	3702.AT5G08640.1	3702.AT3G51240.1	0	0	0.446	0.806	0.863	0.5	0.9	0.984	0.994
FLS1	TT5	3702.AT5G08640.1	3702.AT3G55120.1	0	0	0	0	0.853	0	0	0.966	0.994
FLS1	LDOX	3702.AT5G08640.1	3702.AT4G22880.1	0	0	0.444	0.913	0.069	0	0.65	0.976	0.7
FLS1	CHIL	3702.AT5G08640.1	3702.AT5G05270.1	0	0	0	0	0.863	0	0	0.62	0.945
FLS1	TT4	3702.AT5G08640.1	3702.AT5G13930.1	0	0	0	0	0.863	0.79	0	0.966	0.998
LAP6	FLS1	3702.AT1G02050.1	3702.AT5G08640.1	0	0	0	0	0	0	0	0.511	0.511
LAP6	FAP1	3702.AT1G02050.1	3702.AT3G63170.1	0	0	0	0	0	0	0	0.543	0.543
LAP6	4CL1	3702.AT1G02050.1	3702.AT1G51680.1	0	0	0	0	0	0	0	0.548	0.548
LAP6	LDOX	3702.AT1G02050.1	3702.AT4G22880.1	0	0	0	0	0	0	0	0.612	0.612
LAP6	F3H	3702.AT1G02050.1	3702.AT3G51240.1	0	0	0	0	0	0	0	0.679	0.679
LAP6	ACOS5	3702.AT1G02050.1	3702.AT1G62940.1	0	0	0	0	0.069	0	0	0.961	0.962
LDOX	LAP6	3702.AT4G22880.1	3702.AT1G02050.1	0	0	0	0	0	0	0	0.612	0.612
LDOX	4CL1	3702.AT4G22880.1	3702.AT1G51680.1	0	0	0	0	0	0	0.051	0.567	0.571
LDOX	4CL3	3702.AT4G22880.1	3702.AT1G65060.1	0	0	0	0	0.125	0	0.051	0.606	0.644
LDOX	C4H	3702.AT4G22880.1	3702.AT2G30490.1	0	0	0	0	0	0	0	0.964	0.964
LDOX	PAL1	3702.AT4G22880.1	3702.AT2G37040.1	0	0	0	0	0	0	0	0.609	0.609
LDOX	F3H	3702.AT4G22880.1	3702.AT3G51240.1	0	0	0.444	0.791	0.205	0	0.9	0.982	0.939
LDOX	TT5	3702.AT4G22880.1	3702.AT3G55120.1	0	0	0	0	0.181	0	0	0.967	0.971
LDOX	FAP1	3702.AT4G22880.1	3702.AT3G63170.1	0	0	0	0	0	0	0	0.413	0.413
LDOX	CHIL	3702.AT4G22880.1	3702.AT5G05270.1	0	0	0	0	0.215	0	0	0.615	0.684
LDOX	FLS1	3702.AT4G22880.1	3702.AT5G08640.1	0	0	0.444	0.913	0.069	0	0.65	0.976	0.7
LDOX	TT4	3702.AT4G22880.1	3702.AT5G13930.1	0	0	0	0	0.202	0	0	0.966	0.971
PAL1	4CL1	3702.AT2G37040.1	3702.AT1G51680.1	0.08	0	0	0	0.802	0	0.745	0.907	0.995
PAL1	ACOS5	3702.AT2G37040.1	3702.AT1G62940.1	0.08	0	0	0	0	0	0.745	0.629	0.905
PAL1	4CL3	3702.AT2G37040.1	3702.AT1G65060.1	0.08	0	0	0	0.145	0	0.745	0.763	0.946
PAL1	C4H	3702.AT2G37040.1	3702.AT2G30490.1	0	0	0	0	0.827	0	0.9	0.907	0.998
PAL1	CHIL	3702.AT2G37040.1	3702.AT5G05270.1	0	0	0	0	0.166	0	0	0.461	0.531
PAL1	LDOX	3702.AT2G37040.1	3702.AT4G22880.1	0	0	0	0	0	0	0	0.609	0.609
PAL1	FLS1	3702.AT2G37040.1	3702.AT5G08640.1	0	0	0	0	0.115	0	0	0.636	0.664
PAL1	TT5	3702.AT2G37040.1	3702.AT3G55120.1	0	0	0	0	0.155	0	0	0.636	0.679
PAL1	F3H	3702.AT2G37040.1	3702.AT3G51240.1	0	0	0	0	0.167	0	0	0.645	0.691
PAL1	TT4	3702.AT2G37040.1	3702.AT5G13930.1	0	0	0	0	0.111	0	0	0.711	0.732
TT4	4CL1	3702.AT5G13930.1	3702.AT1G51680.1	0	0	0	0	0	0	0.8	0.699	0.937
TT4	ACOS5	3702.AT5G13930.1	3702.AT1G62940.1	0	0	0	0	0	0	0.8	0.39	0.872
TT4	4CL3	3702.AT5G13930.1	3702.AT1G65060.1	0	0	0	0	0.734	0	0.8	0.698	0.982
TT4	FAP2	3702.AT5G13930.1	3702.AT2G26310.1	0	0	0	0	0	0	0	0.482	0.482
TT4	C4H	3702.AT5G13930.1	3702.AT2G30490.1	0	0	0	0	0	0	0.9	0.962	0.996
TT4	PAL1	3702.AT5G13930.1	3702.AT2G37040.1	0	0	0	0	0.111	0	0	0.711	0.732
TT4	F3H	3702.AT5G13930.1	3702.AT3G51240.1	0	0	0	0	0.863	0.501	0	0.966	0.997
TT4	TT5	3702.AT5G13930.1	3702.AT3G55120.1	0	0	0	0	0.788	0.501	0.9	0.966	0.999
TT4	LDOX	3702.AT5G13930.1	3702.AT4G22880.1	0	0	0	0	0.202	0	0	0.966	0.971
TT4	CHIL	3702.AT5G13930.1	3702.AT5G05270.1	0	0	0	0	0.864	0	0.9	0.742	0.996
TT4	FLS1	3702.AT5G13930.1	3702.AT5G08640.1	0	0	0	0	0.863	0.79	0	0.966	0.998
TT5	4CL1	3702.AT3G55120.1	3702.AT1G51680.1	0	0	0	0	0.053	0	0	0.653	0.657
TT5	4CL3	3702.AT3G55120.1	3702.AT1G65060.1	0	0	0	0	0.843	0	0	0.685	0.948
TT5	FAP2	3702.AT3G55120.1	3702.AT2G26310.1	0	0	0	0	0	0	0	0.626	0.626
TT5	C4H	3702.AT3G55120.1	3702.AT2G30490.1	0	0	0	0	0	0	0	0.96	0.96
TT5	PAL1	3702.AT3G55120.1	3702.AT2G37040.1	0	0	0	0	0.155	0	0	0.636	0.679
TT5	F3H	3702.AT3G55120.1	3702.AT3G51240.1	0	0	0	0	0.833	0.501	0.9	0.972	0.999
TT5	FAP1	3702.AT3G55120.1	3702.AT3G63170.1	0	0	0	0	0	0	0	0.591	0.591
TT5	LDOX	3702.AT3G55120.1	3702.AT4G22880.1	0	0	0	0	0.181	0	0	0.967	0.971
TT5	CHIL	3702.AT3G55120.1	3702.AT5G05270.1	0	0	0	0.695	0.864	0	0.8	0.881	0.979
TT5	FLS1	3702.AT3G55120.1	3702.AT5G08640.1	0	0	0	0	0.853	0	0	0.966	0.994
TT5	TT4	3702.AT3G55120.1	3702.AT5G13930.1	0	0	0	0	0.788	0.501	0.9	0.966	0.999
