# Supplementary material for: Transcriptional regulation mechanism of flavonoids biosynthesis gene during fruit development in astragalus membranaceus
Source: Front Genet. 2022 Sep 6;13:972990. doi: 10.3389/fgene.2022.972990 (PMC9485568; doi:10.3389/fgene.2022.972990)
Supplement: Supplementary file 3 [file Table4.xlsx]

## Sheet: Table S4
Table S4. Expression profiles of flavonoid related genes during fruit development in A. membranaceus.
Gene ID	Gene Name	Gene Symbol	DAF5	DAF10	DAF15	DAF20	DAF25	DAF30
gene21377	AmPAL1	PAL	94.7615	35.5643	18.5347	35.0252	77.8289	88.9646
gene7707	AmPAL2		24.2627	16.8706	6.9369	9.45593	4.74478	5.28632
gene15330	AmPAL3		23.1261	6.65334	1.9524	2.12037	0.750102	0.771788
gene3113	AmPAL4		0.292613	0.440323	0.396628	1.17702	1.49084	1.24664
gene11684	AmC4H1	C4H	158.47	277.962	249.579	172.627	126.555	131.065
gene16031	AmC4H2		52.6812	13.7854	0.544872	1.78564	0.484937	0.188703
gene13735	Am4CL1	4CL	119.98	45.7348	25.9009	22.5561	14.79	16.2546
gene21341	Am4CL2		15.6103	7.74498	6.54503	13.5795	8.23976	7.48992
gene16969	Am4CL3		12.6566	35.1495	44.4979	39.0408	87.9704	94.1343
gene13436	Am4CL4		6.62642	1.83647	0.0993737	0.0552046	0.356195	0.279346
gene12011	AmCHS1	CHS	403.399	125.884	29.1184	54.7592	26.9873	26.2484
gene3573	AmCHS2		167.447	306.375	303.431	153.572	180.87	56.722
gene25166	AmCHS3		145.978	59.5902	22.3836	37.3922	27.6917	24.2459
gene4761	AmCHS4		58.63	23.3398	7.81215	30.3857	26.2373	37.1641
gene1028	AmCHS5		42.3096	100.737	82.0197	86.404	32.3783	15.8565
gene17705	AmCHS6		6.46169	22.1622	22.9559	5.37494	2.01132	0.652428
gene3833	AmCHS7		0.463195	0.67583	1.20875	1.00651	0.897963	1.77733
gene21083	AmCHS8		0.267009	0.903557	1.20689	1.38192	0.22563	0.0270159
gene18577	AmCHI1	CHI	92.6693	52.6045	33.4863	40.0047	24.2059	25.6368
gene1089	AmCHI2		41.671	12.1143	3.4405	6.24609	7.78231	9.34409
gene17301	AmCHI3		23.3087	15.6815	8.83479	19.411	15.8235	11.1165
gene2174	AmCHI4		14.2335	13.428	14.8676	14.8347	17.4473	14.7386
gene6464	AmCHI5		6.31997	6.06737	5.32886	5.77246	4.41996	3.21197
gene1466	AmF3H1	F3H	42.2679	39.1911	47.605	34.4415	38.6576	21.0321
gene21329	AmF3H2		12.6139	9.59296	13.0132	12.4727	13.7443	22.4734
gene12602	AmF3H3		9.32411	11.0298	10.0409	5.6338	3.41282	4.03836
gene18528	AmF3H4		6.79439	5.66279	6.58136	8.0438	7.92442	3.99222
gene24908	AmF3H5		2.15847	2.4402	3.83156	3.39524	4.44183	5.26607
gene220	AmF3H6		1.58398	0.525926	1.03943	0.52693	0.39071	0.654198
gene4238	AmFNS1	FNS	9.63526	9.64128	15.2227	11.6089	9.84806	5.32472
gene11784	AmFNS2		8.55949	4.25517	3.14478	5.19748	1.81475	2.00458
gene3832	AmFNS3		7.61294	3.67093	4.31306	5.09743	1.60007	2.08327
gene12222	AmFNS4		1.86917	1.04212	1.14788	0.906998	0.49822	0.206188
gene10764	AmFNS5		1.62932	1.66243	0.895539	1.19044	0.679943	0.44143
gene21489	AmIFS	IFS	7.1106	2.32379	0.221031	0.0644041	0.0590065	0.028432
gene11398	AmFLS1	FLS	210.312	358.653	449.848	275.516	324.795	325.105
gene9830	AmFLS2		2.85111	3.43068	4.34694	2.31863	3.04936	5.04516
gene4123	AmFLS3		2.27189	3.25095	3.06844	2.99446	1.10113	0.926595
