# Supplementary material for: Transcriptional regulation mechanism of flavonoids biosynthesis gene during fruit development in astragalus membranaceus
Source: Front Genet. 2022 Sep 6;13:972990. doi: 10.3389/fgene.2022.972990 (PMC9485568; doi:10.3389/fgene.2022.972990)
Supplement: Supplementary file 4 [file Table1.xlsx]

## Sheet: Table S1
Table S1. Gene Ontology terms for genes in the profile 0.
GO	Description	Profile 0	Total	P-value	FDR	Terms
GO:0005634	nucleus	45	643	0.00129	3.15	Cellular component
GO:0005576	extracellular region	8	57	0.0034	4.15	Cellular component
GO:0016020	membrane	80	1411	0.00699	5.7	Cellular component
GO:0000786	nucleosome	7	53	0.00796	4.87	Cellular component
GO:0030286	dynein complex	3	13	0.0178	8.73	Cellular component
GO:0000775	chromosome, centromeric region	2	5	0.0188	7.65	Cellular component
GO:0005874	microtubule	5	42	0.0317	11.1	Cellular component
GO:0016021	integral component of membrane	53	1282	0.0369	11.3	Cellular component
GO:0071821	FANCM-MHF complex	1	1	0.0466	12.7	Cellular component
GO:0048476	Holliday junction resolvase complex	1	1	0.0466	11.4	Cellular component
GO:0042651	thylakoid membrane	1	1	0.0466	10.4	Cellular component
GO:0005737	cytoplasm	10	304	0.0614	12.5	Cellular component
GO:0005618	cell wall	4	37	0.0643	12.1	Cellular component
GO:0005840	ribosome	15	408	0.0645	11.3	Cellular component
GO:0033588	Elongator holoenzyme complex	2	10	0.0666	10.9	Cellular component
GO:0005819	spindle	2	11	0.0776	11.9	Cellular component
GO:0032783	super elongation complex	1	2	0.0888	12.8	Cellular component
GO:0000506	glycosylphosphatidylinositol-N-acetylglucosaminyltransferase (GPI-GnT) complex	1	2	0.0888	12.1	Cellular component
GO:0000785	chromatin	1	2	0.0888	11.4	Cellular component
GO:0048046	apoplast	5	66	0.107	13.1	Cellular component
GO:0000776	kinetochore	1	3	0.127	14.8	Cellular component
GO:0032299	ribonuclease H2 complex	1	3	0.127	14.1	Cellular component
GO:0005674	transcription factor TFIIF complex	1	3	0.127	13.5	Cellular component
GO:0005783	endoplasmic reticulum	4	53	0.134	13.6	Cellular component
GO:0030014	CCR4-NOT complex	2	18	0.155	15.2	Cellular component
GO:0005689	U12-type spliceosomal complex	1	4	0.162	15.2	Cellular component
GO:0000123	histone acetyltransferase complex	1	4	0.162	14.6	Cellular component
GO:0005758	mitochondrial intermembrane space	1	4	0.162	14.1	Cellular component
GO:1990904	ribonucleoprotein complex	2	21	0.184	15.6	Cellular component
GO:0005876	spindle microtubule	1	5	0.193	15.7	Cellular component
GO:0003676	nucleic acid binding	40	1609	1.97e-10	4.82e-07	Molecular function
GO:0004672	protein kinase activity	157	1736	5.4e-10	6.6e-07	Molecular function
GO:0016788	hydrolase activity, acting on ester bonds	28	132	7.03e-10	5.73e-07	Molecular function
GO:0003700	DNA-binding transcription factor activity	81	772	2.21e-08	1.35e-05	Molecular function
GO:0004857	enzyme inhibitor activity	18	74	8.11e-08	3.97e-05	Molecular function
GO:0004866	endopeptidase inhibitor activity	8	16	7.83e-07	0.000319	Molecular function
GO:0016887	ATPase activity	7	483	2.01e-06	0.000701	Molecular function
GO:0003723	RNA binding	13	614	9.61e-06	0.00294	Molecular function
GO:0004568	chitinase activity	6	16	0.000139	0.0378	Molecular function
GO:0003677	DNA binding	109	1419	0.000161	0.0395	Molecular function
GO:0004523	RNA-DNA hybrid ribonuclease activity	6	313	0.000738	0.164	Molecular function
GO:0003824	catalytic activity	38	1023	0.00113	0.231	Molecular function
GO:0004190	aspartic-type endopeptidase activity	15	117	0.00147	0.276	Molecular function
GO:0005525	GTP binding	9	370	0.0015	0.263	Molecular function
GO:0000166	nucleotide binding	4	238	0.00169	0.276	Molecular function
GO:0008234	cysteine-type peptidase activity	4	230	0.00235	0.359	Molecular function
GO:0046983	protein dimerization activity	40	479	0.00318	0.457	Molecular function
GO:0016747	transferase activity, transferring acyl groups other than amino-acyl groups	21	206	0.00318	0.432	Molecular function
GO:0004601	peroxidase activity	14	117	0.00362	0.466	Molecular function
GO:0003924	GTPase activity	6	269	0.00382	0.467	Molecular function
GO:0043565	sequence-specific DNA binding	25	273	0.00519	0.605	Molecular function
GO:0004553	hydrolase activity, hydrolyzing O-glycosyl compounds	33	391	0.00529	0.588	Molecular function
GO:0042910	xenobiotic transmembrane transporter activity	11	88	0.00644	0.685	Molecular function
GO:0015297	antiporter activity	11	88	0.00644	0.656	Molecular function
GO:0008146	sulfotransferase activity	3	8	0.0074	0.724	Molecular function
GO:0008883	glutamyl-tRNA reductase activity	2	3	0.00891	0.838	Molecular function
GO:0033925	mannosyl-glycoprotein endo-beta-N-acetylglucosaminidase activity	2	3	0.00891	0.807	Molecular function
GO:0008270	zinc ion binding	49	1124	0.00909	0.794	Molecular function
GO:0047429	nucleoside-triphosphate diphosphatase activity	3	9	0.0105	0.884	Molecular function
GO:0043169	cation binding	1	111	0.0107	0.876	Molecular function
GO:0006468	protein phosphorylation	157	1730	1.06e-10	2.59e-07	Biological process
GO:0006355	regulation of transcription, DNA-templated	118	1394	9.34e-07	0.00114	Biological process
GO:0016192	vesicle-mediated transport	1	209	6.99e-05	0.057	Biological process
GO:0006032	chitin catabolic process	6	16	0.000135	0.0825	Biological process
GO:0016998	cell wall macromolecule catabolic process	6	16	0.000135	0.066	Biological process
GO:0006886	intracellular protein transport	2	207	0.00048	0.196	Biological process
GO:0042744	hydrogen peroxide catabolic process	12	76	0.000699	0.244	Biological process
GO:0009873	ethylene-activated signaling pathway	9	48	0.000923	0.282	Biological process
GO:0051260	protein homooligomerization	3	5	0.00155	0.421	Biological process
GO:0007165	signal transduction	7	312	0.00207	0.506	Biological process
GO:0006511	ubiquitin-dependent protein catabolic process	1	128	0.00473	1.05	Biological process
GO:0048544	recognition of pollen	10	75	0.00575	1.17	Biological process
GO:0016567	protein ubiquitination	16	153	0.00635	1.2	Biological process
GO:0006457	protein folding	4	195	0.00945	1.65	Biological process
GO:0006644	phospholipid metabolic process	4	17	0.0109	1.78	Biological process
GO:0006952	defense response	11	99	0.0131	2	Biological process
GO:0007142	male meiosis II	3	10	0.0139	2.01	Biological process
GO:0007275	multicellular organism development	5	28	0.0142	1.93	Biological process
GO:0015031	protein transport	1	105	0.0147	1.89	Biological process
GO:0016102	diterpenoid biosynthetic process	8	63	0.0154	1.88	Biological process
GO:0007166	cell surface receptor signaling pathway	4	19	0.0159	1.85	Biological process
GO:0009143	nucleoside triphosphate catabolic process	2	4	0.0167	1.85	Biological process
GO:0010087	phloem or xylem histogenesis	2	4	0.0167	1.77	Biological process
GO:0010158	abaxial cell fate specification	2	4	0.0167	1.7	Biological process
GO:0010088	phloem development	3	11	0.0181	1.77	Biological process
GO:0006629	lipid metabolic process	15	163	0.0192	1.81	Biological process
GO:0006812	cation transport	2	122	0.023	2.08	Biological process
GO:0000226	microtubule cytoskeleton organization	4	22	0.0252	2.2	Biological process
GO:0009052	pentose-phosphate shunt, non-oxidative branch	2	5	0.0262	2.21	Biological process
GO:0006559	L-phenylalanine catabolic process	2	5	0.0262	2.14	Biological process
